# Supplementary material for: SMRT sequencing of the full-length transcriptome of Odontotermes formosanus (Shiraki) under Serratia marcescens treatment
Source: Sci Rep. 2020 Sep 28;10:15909. doi: 10.1038/s41598-020-73075-3 (PMC7522981; doi:10.1038/s41598-020-73075-3)
Supplement: Supplementary file 1 — Supplementary Table S1. [file 41598_2020_73075_MOESM1_ESM.xlsx]

## Sheet: Supplementary Table S1 Alternat
SMRT sequencing of the full-length transcriptome of Odontotermes formosanus (Shiraki) under Serratia marcescens treatment Kai Feng1,2, Xiaoyu Lu1,2, Jian Luo1,2, Fang Tang1,2* 1 Co-Innovation Center for Sustainable Forestry in Southern China, Nanjing Forestry University, Nanjing 210037, China 2 College of Forestry, Nanjing Forestry University, Nanjing 210037, China *Corresponding author
Table S1 Alternative Splicing Events
QueryName	SubjectName	QIdentity	QhspStart1	QhspEnd1	QhspStart2	QhspEnd2	ShspStart1	ShspEnd1	ShspStart2	ShspEnd2
baiyi_HQ_transcript_81	baiyi_HQ_transcript_41	100.02	1	3267	3267	4130	1	3267	3776	4639
baiyi_HQ_transcript_701	baiyi_HQ_transcript_474	99.89	218	2729	1	217	489	3000	1	217
baiyi_HQ_transcript_932	baiyi_HQ_transcript_293	100.04	1004	2524	1	1006	1803	3323	22	1027
baiyi_HQ_transcript_1353	baiyi_HQ_transcript_851	99.39	178	2299	11	177	462	2586	2	168
baiyi_HQ_transcript_1759	baiyi_HQ_transcript_484	99.76	998	2111	1	1001	1873	2985	59	1059
baiyi_HQ_transcript_2271	baiyi_HQ_transcript_1227	100.21	179	1917	1	182	643	2381	227	408
baiyi_HQ_transcript_2885	baiyi_HQ_transcript_585	100.17	1	1101	1099	1747	6	1106	2220	2868
baiyi_HQ_transcript_2964	baiyi_HQ_transcript_1594	100.06	1	1107	1106	1726	1	1107	1549	2169
baiyi_HQ_transcript_2970	baiyi_HQ_transcript_2455	99.77	1	1406	1403	1719	1	1406	1550	1866
baiyi_HQ_transcript_3104	baiyi_HQ_transcript_406	96.34	626	1692	64	631	2021	3087	1	568
baiyi_HQ_transcript_3426	baiyi_HQ_transcript_1965	99.63	113	1619	1	117	526	2032	1	117
baiyi_HQ_transcript_3719	baiyi_HQ_transcript_2119	98.97	22	1000	996	1558	1	979	1140	1702
baiyi_HQ_transcript_4475	baiyi_HQ_transcript_1659	100	1	1168	1163	1403	28	1195	1901	2141
baiyi_HQ_transcript_4912	baiyi_HQ_transcript_4279	99.7	97	1331	1	100	206	1440	4	103
baiyi_HQ_transcript_5018	baiyi_HQ_transcript_4488	95.17	321	1321	63	321	378	1378	1	259
baiyi_HQ_transcript_5024	baiyi_HQ_transcript_1121	100.31	110	1308	1	113	1135	2333	1	113
baiyi_HQ_transcript_5105	baiyi_HQ_transcript_3415	96.96	172	1314	45	175	479	1621	199	329
baiyi_HQ_transcript_5180	baiyi_HQ_transcript_4354	99.61	388	1283	4	391	532	1427	3	390
baiyi_HQ_transcript_5495	baiyi_HQ_transcript_4614	100.4	1	1143	1138	1251	1	1143	1267	1380
baiyi_HQ_transcript_5810	baiyi_HQ_transcript_2979	99.75	167	1213	4	167	283	1330	1	164
baiyi_HQ_transcript_5847	baiyi_HQ_transcript_3042	100.18	105	1131	1	107	680	1706	345	451
baiyi_HQ_transcript_6353	baiyi_HQ_transcript_2179	95.95	441	1136	49	444	1262	1957	1	396
baiyi_HQ_transcript_6802	baiyi_HQ_transcript_5899	99.91	250	1081	3	251	372	1203	1	249
baiyi_HQ_transcript_7517	baiyi_HQ_transcript_2357	96.47	1	498	496	986	139	636	1405	1894
