# Supplementary material for: SMRT sequencing of the full-length transcriptome of Odontotermes formosanus (Shiraki) under Serratia marcescens treatment
Source: Sci Rep. 2020 Sep 28;10:15909. doi: 10.1038/s41598-020-73075-3 (PMC7522981; doi:10.1038/s41598-020-73075-3)
Supplement: Supplementary file 2 — Supplementary Table S2. [file 41598_2020_73075_MOESM2_ESM.xlsx]

## Sheet: Sheet1
SMRT sequencing of the full-length transcriptome of Odontotermes formosanus (Shiraki) under Serratia marcescens treatment Kai Feng1,2, Xiaoyu Lu1,2, Jian Luo1,2, Fang Tang1,2*, 1 Co-Innovation Center for Sustainable Forestry in Southern China, Nanjing Forestry University, Nanjing 210037, China 2 College of Forestry, Nanjing Forestry University, Nanjing 210037, China *Corresponding author.
Table S2 Enriched KEGG pathway
#	KEGG Pathway	DEGs genes with pathway annotation (Gene Number)	All genes with pathway annotation (Background number)	P-Value	Pathway ID
1	Adrenergic signaling in cardiomyocytes	12	181	0.00057748	ko04261
2	Lipoic acid metabolism	2	3	0.00144548	ko00785
3	AMPK signaling pathway	6	76	0.00642693	ko04152
4	Cardiac muscle contraction	12	277	0.0186183	ko04260
5	Glyoxylate and dicarboxylate metabolism	4	54	0.031064	ko00630
6	Other glycan degradation	2	13	0.0325162	ko00511
7	Autophagy - animal	3	60	0.147763	ko04140
8	Calcium signaling pathway	4	69	0.0662281	ko04020
9	cAMP signaling pathway	3	44	0.0732438	ko04024
10	cGMP - PKG signaling pathway	6	127	0.0620243	ko04022
11	HIF-1 signaling pathway	3	49	0.0942604	ko04066
12	Two-component system	2	35	0.182024	ko02020
13	Arginine biosynthesis	2	29	0.134969	ko00220
14	Valine, leucine and isoleucine degradation	3	58	0.137387	ko00280
15	Butanoate metabolism	2	26	0.112668	ko00650
16	Carbon fixation pathways in prokaryotes	2	31	0.150342	ko00720
17	Fatty acid elongation	2	26	0.112668	ko00062
18	Synthesis and degradation of ketone bodies	1	9	0.183312	ko00072
19	Nicotinate and nicotinamide metabolism	1	7	0.14569	ko00760
20	2-Oxocarboxylic acid metabolism	3	52	0.107932	ko01210
21	Biosynthesis of amino acids	7	167	0.0764961	ko01230
22	Longevity regulating pathway - mammal	2	34	0.174005	ko04211
23	Pancreatic secretion	4	75	0.0843701	ko04972
24	Salivary secretion	2	34	0.174005	ko04970
25	Adipocytokine signaling pathway	1	9	0.183312	ko04920
26	Glucagon signaling pathway	3	46	0.0813724	ko04922
27	Insulin secretion	2	29	0.134969	ko04911
28	Oxytocin signaling pathway	4	101	0.185941	ko04921
29	Circadian rhythm	1	9	0.183312	ko04710
30	Antigen processing and presentation	3	44	0.0732438	ko04612
31	Cell cycle	1	19	0.348194	ko04110
32	Necroptosis	3	109	0.438843	ko04217
33	Autophagy - yeast	1	27	0.456001	ko04138
34	Endocytosis	2	67	0.44168	ko04144
35	Lysosome	4	107	0.213542	ko04142
36	Phagosome	4	141	0.383519	ko04145
37	ECM-receptor interaction	1	17	0.318094	ko04512
38	MAPK signaling pathway - yeast	1	22	0.390896	ko04011
39	PI3K-Akt signaling pathway	3	74	0.22634	ko04151
40	TNF signaling pathway	1	14	0.270346	ko04668
41	Protein export	1	23	0.404506	ko03060
42	Phenylalanine metabolism	1	21	0.376979	ko00360
43	Phenylalanine, tyrosine and tryptophan biosynthesis	1	16	0.302532	ko00400
44	Citrate cycle (TCA cycle)	3	77	0.244171	ko00020
45	Fructose and mannose metabolism	2	67	0.44168	ko00051
46	Propanoate metabolism	1	26	0.443556	ko00640
47	Pyruvate metabolism	2	54	0.338696	ko00620
48	Nitrogen metabolism	1	26	0.443556	ko00910
49	Various types of N-glycan biosynthesis	1	14	0.270346	ko00513
50	Fatty acid degradation	2	53	0.330502	ko00071
51	Sphingolipid metabolism	1	19	0.348194	ko00600
52	Folate biosynthesis	1	24	0.417815	ko00790
53	Purine metabolism	3	97	0.366362	ko00230
54	Carbon metabolism	6	218	0.355775	ko01200
55	Fatty acid metabolism	2	66	0.434046	ko01212
56	Aminobenzoate degradation	1	18	0.333312	ko00627
57	Caprolactam degradation	1	22	0.390896	ko00930
58	Bile secretion	1	19	0.348194	ko04976
59	Gastric acid secretion	1	27	0.456001	ko04971
60	Protein digestion and absorption	2	67	0.44168	ko04974
61	Melanogenesis	1	11	0.219294	ko04916
62	Renin secretion	1	22	0.390896	ko04924
63	Thyroid hormone synthesis	2	42	0.239356	ko04918
64	Aldosterone-regulated sodium reabsorption	1	18	0.333312	ko04960
65	Endocrine and other factor-regulated calcium reabsorption	1	20	0.362747	ko04961
66	Proximal tubule bicarbonate reclamation	1	23	0.404506	ko04964
67	Vasopressin-regulated water reabsorption	1	17	0.318094	ko04962
68	Cholinergic synapse	1	17	0.318094	ko04725
69	GABAergic synapse	1	27	0.456001	ko04727
70	Glutamatergic synapse	1	24	0.417815	ko04724
71	Retrograde endocannabinoid signaling	4	114	0.247085	ko04723
72	Serotonergic synapse	1	10	0.201503	ko04726
73	Oocyte meiosis	1	32	0.514212	ko04114
74	Mitophagy - animal	1	39	0.58549	ko04137
75	FoxO signaling pathway	1	34	0.535731	ko04068
76	Protein processing in endoplasmic reticulum	3	128	0.54648	ko04141
77	Alanine, aspartate and glutamate metabolism	1	31	0.503085	ko00250
78	Cysteine and methionine metabolism	1	38	0.57598	ko00270
79	Glycine, serine and threonine metabolism	1	35	0.546134	ko00260
80	Tryptophan metabolism	1	40	0.59479	ko00380
81	Amino sugar and nucleotide sugar metabolism	2	74	0.493497	ko00520
82	Oxidative phosphorylation	7	323	0.585375	ko00190
83	beta-Alanine metabolism	1	39	0.58549	ko00410
84	Insect hormone biosynthesis	1	40	0.59479	ko00981
85	Terpenoid backbone biosynthesis	1	31	0.503085	ko00900
86	Dorso-ventral axis formation	1	35	0.546134	ko04320
87	Carbohydrate digestion and absorption	1	34	0.535731	ko04973
88	Mineral absorption	1	40	0.59479	ko04978
89	Estrogen signaling pathway	1	39	0.58549	ko04915
90	PPAR signaling pathway	2	74	0.493497	ko03320
91	Dopaminergic synapse	1	31	0.503085	ko04728
92	Neurotrophin signaling pathway	1	36	0.556307	ko04722
93	Longevity regulating pathway - multiple species	1	44	0.629967	ko04213
94	Lysine degradation	1	46	0.646405	ko00310
95	Methane metabolism	1	47	0.654351	ko00680
96	Insulin signaling pathway	1	48	0.66212	ko04910
97	NOD-like receptor signaling pathway	1	50	0.677144	ko04621
98	Proteasome	1	54	0.705237	ko03050
99	mRNA surveillance pathway	1	51	0.684406	ko03015
100	Arginine and proline metabolism	1	53	0.698449	ko00330
101	Aldosterone synthesis and secretion	1	52	0.691507	ko04925
102	Pyrimidine metabolism	1	57	0.724706	ko00240
103	Carbon fixation in photosynthetic organisms	1	61	0.748699	ko00710
104	Apelin signaling pathway	1	63	0.759908	ko04371
105	Hippo signaling pathway -fly	1	66	0.7758	ko04391
106	Hippo signaling pathway	1	66	0.7758	ko04390
107	Thyroid hormone signaling pathway	1	74	0.813268	ko04919
108	Peroxisome	1	78	0.829607	ko04146
109	Spliceosome	1	85	0.854867	ko03040
110	Glycolysis / Gluconeogenesis	1	91	0.873543	ko00010
111	Apoptosis	1	102	0.901817	ko04210
112	Focal adhesion	1	120	0.935204	ko04510
113	RNA transport	1	117	0.930548	ko03013
114	Tight junction	1	140	0.959256	ko04530
115	Ribosome	1	146	0.964566	ko03010
